# Supplementary material for: Quantitative assessment of mitochondrial DNA copies from whole genome sequencing
Source: BMC Genomics. 2012 Dec 7;13(Suppl 7):S5. doi: 10.1186/1471-2164-13-S7-S5 (PMC3521385; doi:10.1186/1471-2164-13-S7-S5)
Supplement: Additional File 1 — Supplementary Software. The MitoCounter software package consists of two execution programs, an Excel template and a User manual. [file 1471-2164-13-S7-S5-S1.xls]

## Sheet: Table S1
Supplementary Table 1: The ratio of mitochondrial reads in each WGS runs for the family trioYOR009 samples
NA18507(Father)	NA18508(Mother)	NA18506(Son)
0.00183666	0.00181045	0.00207355
0.00184821	0.0018275	0.00206751
0.00186802	0.00181548	0.00207311
0.0018455	0.00182237	0.00208161
0.00185096	0.00182835	0.00207556
0.00183652	0.0018173	0.00209886
0.00186453	0.00182731	0.00208742		ANOVA: Single Factor
0.0018425	0.0018066	0.00207283
0.00184972	0.00180908	0.00203732		SUMMARY
0.00185622	0.00181395	0.0020475		Groups	Runs	Sum	Average	Variance
0.00185372	0.00182309	0.00203114		NA18507(Father)	24	0.0443439	0.00184766	2.68609e-10
0.00185206	0.00180504	0.00203817		NA18508(Mother)	24	0.0431281	0.00179701	8.33889e-10
0.00184724	0.00181846	0.00202248		NA18506(Son)	24	0.049477	0.00206154	4.47115e-10
0.00183773	0.001824	0.00203552
0.00183927	0.00179811	0.00203889
0.00185702	0.00180289	0.00202752		ANOVA
0.00185453	0.0017771	0.00207471		Source	SS	df	MS	F	p-value	Fcritical
0.00185479	0.00177844	0.00206538		Between	9.4631e-07	2	4.73155e-07	916.012	2.06641e-50	3.12964
0.00185247	0.00175227	0.00207462		Within	3.56411e-08	69	5.16538e-10
0.00185194	0.00174205	0.00207458
0.00184419	0.00175535	0.00205883		Total	9.81951e-07	71
0.0018673	0.00176705	0.00207991
0.00185044	0.00175396	0.00207422
0.00178242	0.00175195	0.00206577
