# Supplementary material for: Quantitative assessment of mitochondrial DNA copies from whole genome sequencing
Source: BMC Genomics. 2012 Dec 7;13(Suppl 7):S5. doi: 10.1186/1471-2164-13-S7-S5 (PMC3521385; doi:10.1186/1471-2164-13-S7-S5)
Supplement: Additional File 2 — Supplementary Table 1. An Excel file lists the ratio of mitochondrial reads in each WGS run for the family trio YOR009 samples. [file 1471-2164-13-S7-S5-S2.xls]

## Sheet: Table S2
Supplementary Table 2: The ratio of mitochondrial reads in each WGS runs for the family trio CEPH1463 samples
NA12891(Father)	NA12892(Mother)	NA12878(Son)
0.00230635	0.00217889	0.00220243
0.00237356	0.00218166	0.00231204
0.00231227	0.00219635	0.00233202
0.00236095	0.00218654	0.00209262
0.00234803	0.00220286	0.0022322		ANOVA: Single Factor
0.000103257	0.00221015	0.00219093
0.00227278	0.00221393	0.00217041		SUMMARY
0.00232477	0.0017756	0.00268699		Groups	Runs	Sum	Average	Variance
0.00237784	0.00191205	0.00271215		NA12891(Father)	35	0.0819361	0.00234103	1.6225e-07
0.0023825	0.00196011	0.00271549		NA12892(Mother)	42	0.0862489	0.00205355	1.05404e-08
0.00236176	0.00199577	0.00278805		NA12878(Son)	55	0.143235	0.00260428	3.70187e-08
0.00235999	0.00199594	0.0027763
0.00237302	0.00204338	0.00274905
0.00231129	0.00205264	0.00271758		ANOVA
0.0023451	0.00208675	0.00268184		Source	SS	df	MS	F	p-value	Fcritical
0.00236047	0.00202322	0.00267858		Between	7.2389e-06	2	3.61945e-06	58.7479	7.26632e-19	3.06639
0.00235105	0.00205841	0.0026765		Within	7.94766e-06	129	6.16098e-08
0.00235264	0.00200894	0.00271091
0.00237538	0.00204753	0.00269738		Total	1.51866e-05	131
0.00239625	0.00204618	0.00269449
0.00238017	0.00203504	0.00266808
0.00257945	0.00187468	0.00268427
0.00260212	0.00191112	0.00264293
0.00260654	0.00193167	0.00266867
0.00259934	0.00196294	0.00264909
0.00257161	0.00195178	0.0026905
0.00262605	0.00194647	0.0026665
0.00261184	0.00191968	0.00229699
0.00229871	0.00198968	0.00233088
0.00235714	0.00202134	0.00232275
0.00234738	0.0020563	0.00233297
0.00240675	0.00208371	0.00240925
0.00238839	0.00208167	0.00245997
0.00243074	0.00212539	0.00246086
0.00238058	0.00206868	0.00272059
	0.00216822	0.00272834
	0.00211624	0.00277069
	0.00210597	0.00274704
	0.00209942	0.00275426
	0.00214641	0.00271748
	0.00213001	0.00269513
	0.00214565	0.00265714
		0.00267475
		0.0026438
		0.00269007
		0.00270575
		0.00269449
		0.00269447
		0.00274838
		0.00274963
		0.00274252
		0.00268817
		0.00276896
		0.00278233
		0.00275973
