# Supplementary material for: Quantitative assessment of mitochondrial DNA copies from whole genome sequencing
Source: BMC Genomics. 2012 Dec 7;13(Suppl 7):S5. doi: 10.1186/1471-2164-13-S7-S5 (PMC3521385; doi:10.1186/1471-2164-13-S7-S5)
Supplement: Additional File 3 — Supplementary Table 2. An Excel file lists the ratio of mitochondrial reads in each WGS run for the family trio CEPH1463 samples. [file 1471-2164-13-S7-S5-S3.zip]

Archive with 8 entries (7 files):
- MitoCounter-1.0.1-20120720/
- MitoCounter-1.0.1-20120720/Calculate-template.xls
- MitoCounter-1.0.1-20120720/MitoCounterManual.pdf
- MitoCounter-1.0.1-20120720/NC_001807.fasta
- MitoCounter-1.0.1-20120720/README.txt
- MitoCounter-1.0.1-20120720/SimpleMappingAssem.dll
- MitoCounter-1.0.1-20120720/WgsMitoAssembler.exe
- MitoCounter-1.0.1-20120720/WgsMitoCounter.exe
