# Supplementary material for: Quantitative assessment of mitochondrial DNA copies from whole genome sequencing
Source: BMC Genomics. 2012 Dec 7;13(Suppl 7):S5. doi: 10.1186/1471-2164-13-S7-S5 (PMC3521385; doi:10.1186/1471-2164-13-S7-S5)
Supplement: Additional File 3 — Supplementary Table 2. An Excel file lists the ratio of mitochondrial reads in each WGS run for the family trio CEPH1463 samples. [file 1471-2164-13-S7-S5-S3.zip › MitoCounter-1.0.1-20120720/Calculate-template.xls]

## Sheet: 工作表1
Total bases	MtDNA bases	Estimated MT Ratio
1	0	0
Human genome	Mito sequence	Estimated MT count
6044000000	16567	0
