# Supplementary material for: Quantitative assessment of mitochondrial DNA copies from whole genome sequencing
Source: BMC Genomics. 2012 Dec 7;13(Suppl 7):S5. doi: 10.1186/1471-2164-13-S7-S5 (PMC3521385; doi:10.1186/1471-2164-13-S7-S5)
Supplement: Additional File 3 — Supplementary Table 2. An Excel file lists the ratio of mitochondrial reads in each WGS run for the family trio CEPH1463 samples. [file 1471-2164-13-S7-S5-S3.zip › MitoCounter-1.0.1-20120720/README.txt]

======================================================================================
 * MitoCounter(Beta); tools for Counting mitochondrial DNA fromwgs data
 *
 * Copyright (c) Hsueh-Ting Chu. htchu.taiwan@gmail.com
 * 4F., No.286, Defu Rd., South Dist., Taichung City 402, Taiwan.
 * All rights reserved.
 *
 * This file is a part of the EBARAsm program.
 * The use and distribution terms for this software are covered by the
 * Common Public License 1.0 (http://opensource.org/licenses/cpl1.0.php).
 * By using this software in any fashion, you are agreeing to be bound by
 * the terms of this license. You must not remove this notice, or
 * any other, from this software.

======================================================================================
This package of programs is for the paper:

Counting mitochondrial DNA in human cells from second-generation whole genome sequencing data

by Hsueh-Ting Chu.

The programs are Windows applications run on Windows 7/Windows Server 2008 platforms with .Net 4.0 framework:

WgsMitoAssembler: a simple mapping assembler for mitochondrial DNA with the reference sequence NC_001807.fasta.

WgsMitoCounter: seperation of sequenced reads from mitochondrial DNA with the reference sequence produced by WgsMitoAssembler.
 
